# Supplementary material for: Multigenerational Consequences of Prenatal Exposure to Benzophenone-3 Demonstrate Sex- and Region-Dependent Neurotoxic and Pro-Apoptotic Effects in Mouse Brain
Source: Toxics. 2024 Dec 13;12(12):906. doi: 10.3390/toxics12120906 (PMC11728767; doi:10.3390/toxics12120906)
Supplement: Supplementary file 1 [file toxics-12-00906-s001.zip]

Archive with 1 entries (1 files):
- toxics-3328472-supplementary.pdf
